# Supplementary material for: Effects of Wonli Acupuncture Procedure in Patients with LSS: A Clinical, Retrospective Study
Source: Evid Based Complement Alternat Med. 2014 Jun 22;2014:212098. doi: 10.1155/2014/212098 (PMC4090502; doi:10.1155/2014/212098)
Supplement: Supplementary file 1 — Wonli Acupuncture Procedure in Patient with LSS. A movie demonstrating the technique. 1) Desquamate the ligaments around facet joint with 1mm thick Acupuncture Needle 1. 2) Make an opening enough for procedure, using Acupuncture Needle 2. 3) Using Acupuncture Needle 3, desquamate the soft tissues conglutinant around the intervertebral foramen. 4) Through interlaminar space, insert the Acupuncture Needle 4 and desquamate the conglutinant and thickened ligamentum flavum. [file 212098.f1.zip]

Archive with 1 entries (1 files):
- 212098.f1/mat.212098.v2.wmv
